# Supplementary material for: Self-Monitoring Risk Factors for Diabetic Foot Ulceration With the Feetchecker App: Mixed Methods Study
Source: JMIR Form Res. 2026 May 27;10:e80769. doi: 10.2196/80769 (PMC13215667; doi:10.2196/80769)
Supplement: Multimedia Appendix 4 [file formative-v10-e80769-s004.zip]

Archive with 10 entries (10 files):
- Figure 3e.jpeg
- Figure 3f.jpeg
- Figure 3g.jpeg
- Figure 3h.jpeg
- Figure 3i.jpeg
- Feetchecker Picture Descriptions.xlsx
- Figure 3a.jpeg
- Figure 3b.jpeg
- Figure 3c.jpeg
- Figure 3d.JPEG
