# Supplementary material for: Self-Monitoring Risk Factors for Diabetic Foot Ulceration With the Feetchecker App: Mixed Methods Study
Source: JMIR Form Res. 2026 May 27;10:e80769. doi: 10.2196/80769 (PMC13215667; doi:10.2196/80769)
Supplement: Multimedia Appendix 4 [file formative-v10-e80769-s004.zip › Feetchecker Picture Descriptions.xlsx]

## Sheet: Sheet1
Figure	Image Description
Figure 3a	I see redness on the instep at the first ray. There is also redness on the MTP 1 joint with possible swelling. Additionally, I see a pressure sore on the IP joint on the dorsal side. This leads me to suspect that the shoes are causing far too much pressure. Furthermore, I see a positional abnormality of the big toe where toes 1 and 2 are pressing against each other. There could be a pressure sore…
Figure 3b	Pressure sore on top of the second toe with some skin damage already visible. This pre-ulcer is a precursor to a potential ulcer. Shoes or something inside the shoe is very likely the problem here. The patient must be seen wearing shoes/aids to prevent worsening.
Figure 3c	Corona flair is often seen in diabetes; it looks like small varicose veins. Usually nothing serious (although it could potentially indicate deep venous problems higher up), but it is good to explain this to the patient. Anxiety leads to a lower QoL, and people tend to worry about this quite easily. Plus, it is good that someone takes a picture of something that is different from normal!
Figure 3d	Very blurry photo, but my interest and concern have been piqued by the vague yellow/red discoloration on what appears to be the instep. Possibly chafing inside the shoe causing the skin to peel. Determine the cause, provide care advice, and ensure the patient knows what to do if signs of infection spread. A new photo is needed, but I already know that there is something that really requires atten…
Figure 3e	I see a torn, very fragile nail and red discoloration on the top near the big toe joint and big toe, which looks like a bruise caused by something falling on it or something getting caught in the shoe. I would like to know what happened and if we can find a cause for this, plus provide advice regarding nail care to prevent it from tearing further or snagging.
Figure 3f	I see very fragile skin with a small wound, red pressure sores, fungal infections, and/or eczema patches. We must ensure that this skin condition is brought under control; a proper referral to a general practitioner/dermatologist is appropriate if one is not already involved. Additionally, the skin must be monitored closely, as wounds may develop that, given this old, fragile skin, could lead to …
Figure 3g	Close-up of the photo that was already submitted above (3h). The fungal nail infection on the second toe is clearly visible. Advice is appropriate here to prevent further spread. Additionally, of course, there is the big toe, which has turned blue, and the cause of which you want to determine.
Figure 3h	A beautiful blue toenail on the big toe. What caused this? Trauma from a bump or perhaps shoes that are too small? Determine the cause and address the problem if possible. In the case of a one-time trauma, explain how to expect this to remain visible and how the nail will grow.
Figure 3i	This patient is in a cast. That is usually not good news, and often the person has either a Charcot foot or an ulcer for which this is necessary. We will call the patient to hear what has happened and agree on how we will stay in touch and properly arrange the remaining foot care for the patient.
Figure 3a	scaled_9eaf17c0-ef0d-4fee-91ea-ab6ad6bff5194172184855923307392.JPEG
	Deze patiënt zit in het gips. Dat is meestal geen goed nieuws en vaak heeft iemand dan of een charcot voet of een ulcus waarvoor dit nodig is. We bellen de patiënt even om te horen wat er gebeurt is en spreken af hoe we in contact blijven en de overige voetzorg goed regelen voor de patiënt.
